# Supplementary material for: Binding of the protein ICln to α-integrin contributes to the activation of IClswell current
Source: Sci Rep. 2019 Aug 21;9:12195. doi: 10.1038/s41598-019-48496-4 (PMC6704128; doi:10.1038/s41598-019-48496-4)
Supplement: Supplementary file 2 — Dataset 1 [file 41598_2019_48496_MOESM2_ESM.xlsx]

## Sheet: Fig. 1D
CFP-ICln + αIIs-YFP	raw data					normalized data
	ED					ED% vs iso
	ISO	HYPO 10	HYPO 15	HYPO 20		ISO	HYPO 10	HYPO 15	HYPO 20
	0.017937	0.0959837	0.0899615	0.119571		9.28327	49.6763	46.5595	61.8837
	0.13536	0.146164	0.1657	0.184031		70.0553	75.6473	85.7579	95.2451
	0.100924	0.108944	0.125957	0.132831		52.233	56.3838	65.1891	68.7464
	0.170063	0.172269	0.156617	0.164037		88.016	89.1577	81.0569	84.8971
	0.113314	0.193336	0.188199	0.199795		58.6454	100.061	97.4025	103.404
	0.320865	0.314193	0.293056	0.358032		166.064	162.61	151.671	185.299
	0.271774	0.34097	0.377044	0.369863		140.656	176.469	195.139	191.422
	0.415511	0.428075	0.518268	0.517163		215.047	221.55	268.229	267.657
MEAN	0.193218	0.224992	0.23935	0.255665		100	116.444	123.876	132.319
SEM	0.0465581	0.0428361	0.0517031	0.0503842		24.0961	22.1698	26.7589	26.0763
N	8	8	8	8		8	8	8	8
T test iso vs hypo, paired		0.0455949	0.036504	0.00322511			0.0455949	0.036504	0.00322511
CFP + αIIs-YFP
	ED					ED% vs iso
	ISO	HYPO 10	HYPO 15	HYPO 20		ISO	HYPO 10	HYPO 15	HYPO 20
	0	0.052894	0.063559	0.110013		0	27.3752	32.8949	56.937
	0.00261504	0.0626928	0.0522721	0.0640759		1.35341	32.4466	27.0534	33.1624
	0	0	0	0		0	0	0	0
	0	0.0158523	0.0777505	0.0912957		0	8.20434	40.2397	47.25
	0	0	0	0		0	0	0	0
	0.10537	0.105533	0.10982	0.112279		54.5342	54.6184	56.8374	58.11
MEAN	0.0179975	0.0394953	0.050567	0.0629439		9.31461	20.4408	26.1709	32.5766
SEM	0.0174797	0.0170854	0.0178285	0.0211175		9.04663	8.84255	9.22712	10.9293
N	6	6	6	6		6	6	6	6
T test iso vs hypo, paired		0.117512	0.072941	0.0757686			0.117512	0.072941	0.0757686
t test ICln vs control, unpaired	0.00901181	0.00390207	0.0103789	0.00862063		0.00901181	0.00390207	0.0103789	0.00862063
